# Supplementary material for: Microbial Response to Phytostabilization in Mining Impacted Soils Using Maize in Conjunction with Biochar and Compost
Source: Microorganisms. 2021 Dec 9;9(12):2545. doi: 10.3390/microorganisms9122545 (PMC8707346; doi:10.3390/microorganisms9122545)
Supplement: Supplementary file 1 [file microorganisms-09-02545-s001.zip]

Archive with 1 entries (1 files):
- microorganisms-1422633-supplementary.pdf
